# Supplementary material for: FastViFi: Fast and accurate detection of (Hybrid) Viral DNA and RNA
Source: NAR Genom Bioinform. 2022 Apr 26;4(2):lqac032. doi: 10.1093/nargab/lqac032 (PMC9041341; doi:10.1093/nargab/lqac032)
Supplement: lqac032_Supplemental_Files [file lqac032_supplemental_files.zip]

Archive with 2 entries (2 files):
- FastVifi_supplementary_figures.pdf
- FastViFi_supplementary_tables.xlsx
